# Supplementary material for: Dietary supplementation of squalene increases the growth performance of early-weaned piglets by improving gut microbiota, intestinal barrier, and blood antioxidant capacity
Source: Front Vet Sci. 2022 Nov 3;9:995548. doi: 10.3389/fvets.2022.995548 (PMC9669083; doi:10.3389/fvets.2022.995548)
Supplement: Supplementary Table 3 — Raw data of microbiota in genus level top 20. [file Table_3.xlsx]

## Sheet: Sheet1
	Con_8	Con_3	Con_5	Con_2	Con_10	Con_9	Con_7	Con_1	Con_4	SQ250_9	SQ250_5	SQ250_8	SQ250_3	SQ250_1	SQ250_7	SQ250_10	SQ250_2	SQ250_6
Sporobacter	0.00526884327946915	0.00215248668856916	0.0109003365952609	0.00206844246282549	0.00545475557610077	0.010492510063571	0.00331046394472965	0.00438895711102015	0.0062410409085897	0.00367606594906337	0.00401180191462716	0.00554965736897983	0.0031549598904324	0.00552851258782846	0.00318042273118802	0.00566399638948437	0.00414637356851389	0.00466108573151219
Catenibacterium	2.20453693701638E-5	0.0	0.0	0.0	0.0	0.0	0.00165523197236482	4.77554918815664E-4	4.63116109824677E-4	6.60371128574259E-5	0.00375708433274607	0.0328394942573111	0.0	0.0582366027180018	2.20862689665835E-5	0.0	0.0	0.0
Barnesiella	0.00628293027049668	0.0165854763792908	0.00621921045005684	0.00613637930638229	0.00681844447012597	0.0123622445612723	0.00993139183418894	0.00461636421521808	0.00218326166060205	5.06284531906932E-4	0.0036934049372758	0.0034504391468005	0.00486695362942673	6.82804343516663E-4	0.0124566556971531	0.00203091504005416	0.00403668114606643	0.00401178025647566
Akkermansia	4.40907387403276E-5	0.014886144783052	6.24150152693877E-4	3.6772310450231E-4	1.84906968681382E-4	5.7191878753217E-4	0.00151129875737658	7.27702733433392E-4	0.0172014555077737	6.60371128574259E-4	6.36793954702723E-5	0.0677782067368015	8.80453922911368E-4	0.0115856478932182	0.0	0.00406183008010832	2.85200298363389E-4	3.01463256266957E-4
Butyricicoccus	0.00824496814444126	0.0113062195536422	0.00508236552907871	0.00868745834386707	0.00409106668207558	0.00631310353929742	0.00187113179484719	0.0024559967253377	0.00430036387694343	0.0149243875057782	0.00675001591984887	0.0039088891033684	0.0520446096654275	0.00319376225193278	0.00331294034498752	3.38485840009026E-4	0.00346628054933965	0.00102033717505739
Intestinimonas	0.00731906263089438	0.00688795740342132	0.00650899444952186	0.00565374273172301	0.00829770021957702	0.00886474120674864	0.00614115050616514	0.00554873334242962	0.00910795015988532	0.024918003918202	0.00352359321602174	0.00316089180581025	0.00716591665036196	0.00744476993898813	0.0060074651589107	0.0047162360374591	0.0139309376508271	0.00415091714398349
Coprococcus	0.00619474879301603	0.00663872210263963	0.00740063752479882	0.0028498540598929	0.00462267421703455	0.0081608411605552	0.00837211533848294	0.00588984399872652	0.00244789943764472	0.00803451539765348	0.00931841820381652	0.036772512305762	0.035976325572295	0.0120041408779542	0.0120811891247212	0.00173756064537967	0.00254486420078101	0.00456832780650697
Phascolarctobacterium	0.00923700976609863	0.0364110116687436	0.0026749292258309	0.0104801084783158	0.00936091528949497	0.0113063944919821	0.0206064386124838	0.00413880929640242	0.00489579887528945	0.00616346386669308	0.00176179660801087	0.0232120451693852	0.0132312658970847	0.00268716548093654	0.00545530843474612	0.0021437436533905	0.007722346540301	0.00377988544396262
Terrisporobacter	0.00593020436057406	0.0127789736037159	0.0140433784356122	0.012939256739675	0.00667976424361493	0.0136160665185544	0.00355035263637672	0.0166234593168691	0.00890947182710332	0.00640559994717031	0.00672878945469211	0.00871054917479008	0.00692134611621992	0.0127970749542962	0.0260176248426353	0.00676971680018053	0.00587951384318371	0.00398859077522436
Ruminococcus	0.0185181102709376	0.00242437974396737	0.0033213704554067	0.00512514076900094	0.0407950999653299	0.0199731638107389	0.0118744902365302	0.00345658798380861	0.0060425625758077	0.00790244117193863	0.0029929315871028	0.00439146800501882	0.0124730972412444	0.014360917160415	0.00397552841398503	0.0582872616495543	0.00917028651660743	0.0117802564756626
Lactobacillus	5.29088864883931E-4	0.0125070805483177	0.00530527629789795	0.0940681666704971	0.0188836241765862	0.0246804953696575	5.03766252458859E-4	0.0021148860690408	0.00152166721799537	0.0209557771467565	0.00481840759058394	0.0139224013126146	0.0146742320485228	0.00229069844276558	0.0250900015460388	0.008574974613562	0.006427975955421	0.00285230619391044
Bifidobacterium	0.00465157293710456	0.00645746006570749	0.00601859075811952	0.00505619268690676	0.031041257367387	0.0522425815534194	1.19944345823538E-4	2.04666393778142E-4	9.26232219649355E-4	0.0160029936824495	0.0544458831270828	0.00402953382878101	0.0341420465662297	3.30389198475804E-4	0.0404841310157475	3.38485840009026E-4	0.00223772541792813	0.029404262226654
Clostridium_sensu_stricto	0.0169969797843963	0.0483516483516484	0.0433784356122244	0.0167543839488865	0.00889864786779152	0.0272761267899958	0.0212061603416015	0.0606949561104289	0.0320211710221634	0.0144401153448238	0.0223726942752223	0.0126676961683235	0.0128399530424574	0.0337437501376622	0.0413675817744108	0.00320433261875212	0.0179676187968935	0.0110381930756209
Prevotella	0.0229492295143405	0.0098334655035686	0.00430217783821136	0.141642343315483	0.0197850456489079	0.0309716020325114	0.0925490572374418	0.00636739891754218	0.00105855110817069	0.00110061854762376	0.00316274330835686	0.00415017855419361	0.0540500880453923	0.00290742494658708	0.0410142014709455	0.00704050547218775	0.0111666886051512	0.0122904250631913
Eubacterium	0.0206344657304733	0.0345077602809562	0.0208867390383629	0.00905518144836938	0.0414422743557148	0.0302237082334309	0.0193350285467543	0.0370673579842634	0.0429154261770868	0.0214620616786634	0.015750037146314	0.021812566354599	0.00704363138329094	0.0486553159622035	0.0273428009806303	0.0201511903418707	0.0250976262559782	0.0286390093453609
Escherichia	0.016291527964551	0.0309051772969299	0.021154231960946	0.0151226126726575	0.00265803767479487	0.0072809661028134	0.011322746245742	0.0698139809887661	0.0207740654978498	0.134407537035814	0.0184882511515357	0.0870331049126532	0.00807082762668754	0.05953613356534	0.0291980475738234	0.0212343450298996	0.0225527620551972	0.0089511397630035
Clostridium_XlVa	0.0491391283260951	0.038835391412711	0.0361115445487172	0.0162257819861644	0.0297700219577025	0.020743054486263	0.0752530825696877	0.0138263519352345	0.0571838129893042	0.0277135750291664	0.0189127804546709	0.0247080397645015	0.0353404421835257	0.0292064051452611	0.0214015946286194	0.0894730903757193	0.0328638497652582	0.0403496973772697
Oscillibacter	0.109168669121051	0.0926928741361731	0.0639976817280043	0.04417273792834	0.0858661735814168	0.0367127867842766	0.0851125077963825	0.0290853686269159	0.0296173778806925	0.0307292698496555	0.0158561694720978	0.0145497538847602	0.0227206026217961	0.0568489680844034	0.0566071073613534	0.038339162811689	0.0519503312711158	0.0445701829650071
Streptococcus	0.122550208328741	0.0380650277557494	0.0958739216691558	0.00347038679874055	4.85380792788628E-4	0.00237566265590286	0.133665978985751	0.149270023195525	0.260932848164075	0.0242796451605802	0.349472522340855	0.108507866036097	0.018049305419683	0.0163432523512698	0.0314287607394483	0.00232426943472865	0.00421218902198236	0.0682466433225889
Others	0.570027115804325	0.577772742721196	0.6461960277301	0.60012410654777	0.674864208944875	0.675832031851477	0.492107662044811	0.583231000136444	0.491255926783548	0.635651235994629	0.454118995563669	0.518844706109449	0.65635394247701	0.621616263958944	0.613556551891689	0.723569897325962	0.774340748541091	0.715395496602741
