# Supplementary material for: Dietary supplementation of squalene increases the growth performance of early-weaned piglets by improving gut microbiota, intestinal barrier, and blood antioxidant capacity
Source: Front Vet Sci. 2022 Nov 3;9:995548. doi: 10.3389/fvets.2022.995548 (PMC9669083; doi:10.3389/fvets.2022.995548)
Supplement: Supplementary Table 4 — Raw data of microbiota in genus level including others. [file Table_4.xlsx]

## Sheet: Sheet1
物种	Con(%)	SQ250(%)	p value	FDR
Parabacteroides	0.079807	0.012018	0.074333	0.596935
Murdochiella	0.014456	0.001495	0.228111	0.701925
Saccharofermentans	0.025446	0.004885	0.242308	0.701925
Helicobacter	0.001577	0.0	0.169327	0.701925
Lactococcus	0.0	5.4E-4	0.169327	0.701925
Sedimentibacter	0.013068	5.08E-4	0.046891	0.492356
Faecalicoccus	0.055044	0.166522	0.111961	0.658331
Curvibacter	4.96E-4	0.0	0.169327	0.701925
Veillonella	0.002006	5.16E-4	0.191663	0.701925
Escherichia	2.17026	4.327468	0.185326	0.701925
Psychrobacter	0.0	0.002845	0.169327	0.701925
Alloprevotella	0.072988	0.032591	0.021684	0.473313
Desulfovibrio	0.179372	0.100823	0.04226	0.477863
Holdemania	0.008052	0.004651	0.220058	0.701925
Ruminococcus2	0.099952	0.393663	0.250998	0.701925
Paraprevotella	0.323441	0.051536	0.289315	0.701925
Gemmiger	0.058141	0.217653	0.034069	0.473313
Peptostreptococcus	0.002761	4.89E-4	0.117693	0.665418
Jeotgalicoccus	0.0	0.001683	0.169327	0.701925
Anaerofilum	0.005268	0.011006	0.033977	0.473313
Clostridium_XlVb	0.062946	0.027359	0.06369	0.585152
Bacteroides	0.189115	0.039968	0.034069	0.473313
Bulleidia	0.182219	0.642093	0.111961	0.658331
Gordonibacter	0.0	0.013793	0.169327	0.701925
Clostridium_sensu_stricto	3.061984	1.88491	0.13332	0.701925
Treponema	0.382384	0.15199	0.027275	0.473313
Methanobrevibacter	0.021098	0.008284	0.246065	0.701925
Cloacibacillus	0.077021	0.025728	0.19808	0.701925
Fibrobacter	0.044718	0.006067	0.092721	0.596935
Klebsiella	0.00823	0.002443	0.186598	0.701925
Lautropia	7.49E-4	0.0	0.077243	0.596935
Bradyrhizobium	0.0	5.13E-4	0.169327	0.701925
Anaerovorax	0.063704	0.040816	0.04226	0.477863
Butyricimonas	7.85E-4	0.0	0.169327	0.701925
Anaerotruncus	0.022342	0.009586	0.284289	0.701925
Slackia	0.062784	0.123994	0.034069	0.473313
Synergistes	0.001758	5.01E-4	0.073773	0.596935
Flavonifractor	0.13233	0.083757	0.06369	0.585152
Collinsella	0.07205	0.15806	0.093398	0.596935
Coprococcus	0.584193	1.367087	0.216373	0.701925
Oligosphaera	0.014292	0.002253	0.172395	0.701925
Enterorhabdus	0.0	0.002055	0.033861	0.473313
Blautia	0.262776	0.71435	0.093398	0.596935
Oscillibacter	6.404735	3.690795	0.093398	0.596935
Acholeplasma	0.002604	2.45E-4	0.035418	0.473313
Paraeggerthella	0.009127	0.018629	0.289315	0.701925
Bilophila	0.001259	0.001026	0.21897	0.701925
Phascolarctobacterium	1.212349	0.735078	0.216373	0.701925
Acetatifactor	0.097087	0.206351	0.289315	0.701925
Pseudobutyrivibrio	0.107269	0.186362	0.216373	0.701925
Pyramidobacter	0.013807	5.13E-4	0.02357	0.473313
Barnesiella	0.790397	0.397066	0.021684	0.473313
Cellulosilyticum	0.092891	0.057111	0.034069	0.473313
