# Supplementary material for: Dietary supplementation of squalene increases the growth performance of early-weaned piglets by improving gut microbiota, intestinal barrier, and blood antioxidant capacity
Source: Front Vet Sci. 2022 Nov 3;9:995548. doi: 10.3389/fvets.2022.995548 (PMC9669083; doi:10.3389/fvets.2022.995548)
Supplement: Supplementary Table 5 — Spearman's correlation coefficient table. [file Table_5.xlsx]

## Sheet: Sheet1
				Alloprevotella	Desulfovibrio	Barnesiella	Gemmiger	TNF-a	IL-6	TGF-β	IL-10	IFN-γ	MDA	SOD)	GSH-Px	CAT	T-AOC	ZO-1	Occludin	Claudin	GLP-2	IGF-1	Body weight	ADG	ADFI	Diarrhea index
			Alloprevotella	1	0.94018	0.967988	0.969128	-0.835715	-0.928443	0.886336	0.862448	0.616682	-0.951582	0.797356	0.873979	0.881702	0.879247	0.959652	0.872103	0.946681	0.943532	0.89779	0.745432	0.738506	0.542579	-0.761892
			Desulfovibrio	0.94018	1	0.979959	0.951388	-0.852385	-0.930489	0.862192	0.815777	0.651374	-0.985009	0.82735	0.862205	0.854549	0.867943	0.963061	0.918946	0.981259	0.92381	0.966897	0.755382	0.692998	0.561476	-0.79943
			Barnesiella	0.967988	0.979959	1	0.962354	-0.873209	-0.927972	0.917216	0.881892	0.638772	-0.970667	0.823788	0.89729	0.903757	0.870504	0.967308	0.915892	0.973486	0.921585	0.954594	0.711432	0.714989	0.586401	-0.814853
			Gemmiger	0.969128	0.951388	0.962354	1	-0.847537	-0.896423	0.871306	0.840899	0.688981	-0.951341	0.825806	0.89206	0.842839	0.860805	0.980103	0.895176	0.945593	0.925307	0.915888	0.696143	0.743816	0.60185	-0.771005
			TNF-a	-0.835715	-0.852385	-0.873209	-0.847537	1	0.83919	-0.807056	-0.75292	-0.618498	0.881402	-0.708791	-0.74416	-0.723263	-0.690059	-0.892732	-0.792236	-0.851613	-0.86002	-0.849916	-0.528835	-0.639215	-0.418948	0.882516
			IL-6	-0.928443	-0.930489	-0.927972	-0.896423	0.83919	1	-0.807788	-0.762013	-0.599447	0.929282	-0.829295	-0.77304	-0.814964	-0.845888	-0.918433	-0.839536	-0.928353	-0.909062	-0.896166	-0.680085	-0.805422	-0.420382	0.789228
			TGF-β	0.886336	0.862192	0.917216	0.871306	-0.807056	-0.807788	1	0.818699	0.638246	-0.878032	0.80215	0.802706	0.909427	0.803206	0.881392	0.805762	0.876137	0.828977	0.836263	0.6183	0.619503	0.619036	-0.745303
			IL-10	0.862448	0.815777	0.881892	0.840899	-0.75292	-0.762013	0.818699	1	0.494493	-0.808333	0.63159	0.865422	0.828822	0.729091	0.819043	0.741441	0.845845	0.796352	0.831414	0.544498	0.62499	0.639834	-0.727795
			IFN-γ	0.616682	0.651374	0.638772	0.688981	-0.618498	-0.599447	0.638246	0.494493	1	-0.624775	0.647392	0.588021	0.501908	0.451774	0.670984	0.655462	0.666191	0.635546	0.65448	0.406376	0.367723	0.357797	-0.460865
			MDA	-0.951582	-0.985009	-0.970667	-0.951341	0.881402	0.929282	-0.878032	-0.808333	-0.624775	1	-0.802103	-0.838604	-0.864111	-0.875765	-0.967914	-0.906413	-0.974405	-0.940468	-0.943657	-0.759528	-0.679411	-0.526125	0.810144
			SOD)	0.797356	0.82735	0.823788	0.825806	-0.708791	-0.829295	0.80215	0.63159	0.647392	-0.802103	1	0.73891	0.779891	0.718094	0.838691	0.754818	0.816845	0.763728	0.785053	0.681744	0.736503	0.454278	-0.728348
			GSH-Px	0.873979	0.862205	0.89729	0.89206	-0.74416	-0.77304	0.802706	0.865422	0.588021	-0.838604	0.73891	1	0.79649	0.730858	0.897193	0.832993	0.87524	0.821015	0.878865	0.575146	0.602093	0.7232	-0.74428
			CAT	0.881702	0.854549	0.903757	0.842839	-0.723263	-0.814964	0.909427	0.828822	0.501908	-0.864111	0.779891	0.79649	1	0.857032	0.856078	0.778244	0.880608	0.814277	0.828669	0.67265	0.6508	0.522863	-0.701323
			T-AOC	0.879247	0.867943	0.870504	0.860805	-0.690059	-0.845888	0.803206	0.729091	0.451774	-0.875765	0.718094	0.730858	0.857032	1	0.87738	0.805859	0.876246	0.796759	0.840876	0.612841	0.688236	0.602521	-0.583852
			ZO-1	0.959652	0.963061	0.967308	0.980103	-0.892732	-0.918433	0.881392	0.819043	0.670984	-0.967914	0.838691	0.897193	0.856078	0.87738	1	0.894043	0.958298	0.93806	0.93488	0.663624	0.748182	0.612763	-0.812882
			Occludin	0.872103	0.918946	0.915892	0.895176	-0.792236	-0.839536	0.805762	0.741441	0.655462	-0.906413	0.754818	0.832993	0.778244	0.805859	0.894043	1	0.90736	0.790859	0.917371	0.626006	0.525308	0.556416	-0.656353
			Claudin	0.946681	0.981259	0.973486	0.945593	-0.851613	-0.928353	0.876137	0.845845	0.666191	-0.974405	0.816845	0.87524	0.880608	0.876246	0.958298	0.90736	1	0.936869	0.984565	0.749095	0.649214	0.598664	-0.785154
			GLP-2	0.943532	0.92381	0.921585	0.925307	-0.86002	-0.909062	0.828977	0.796352	0.635546	-0.940468	0.763728	0.821015	0.814277	0.796759	0.93806	0.790859	0.936869	1	0.892096	0.752292	0.685565	0.480502	-0.776024
			IGF-1	0.89779	0.966897	0.954594	0.915888	-0.849916	-0.896166	0.836263	0.831414	0.65448	-0.943657	0.785053	0.878865	0.828669	0.840876	0.93488	0.917371	0.984565	0.892096	1	0.679193	0.601728	0.639218	-0.779147
			Body weight	0.745432	0.755382	0.711432	0.696143	-0.528835	-0.680085	0.6183	0.544498	0.406376	-0.759528	0.681744	0.575146	0.67265	0.612841	0.663624	0.626006	0.749095	0.752292	0.679193	1	0.416246	0.199324	-0.587053
			ADG	0.738506	0.692998	0.714989	0.743816	-0.639215	-0.805422	0.619503	0.62499	0.367723	-0.679411	0.736503	0.602093	0.6508	0.688236	0.748182	0.525308	0.649214	0.685565	0.601728	0.416246	1	0.363581	-0.696577
			ADFI	0.542579	0.561476	0.586401	0.60185	-0.418948	-0.420382	0.619036	0.639834	0.357797	-0.526125	0.454278	0.7232	0.522863	0.602521	0.612763	0.556416	0.598664	0.480502	0.639218	0.199324	0.363581	1	-0.369734
			Diarrhea index	-0.761892	-0.79943	-0.814853	-0.771005	0.882516	0.789228	-0.745303	-0.727795	-0.460865	0.810144	-0.728348	-0.74428	-0.701323	-0.583852	-0.812882	-0.656353	-0.785154	-0.776024	-0.779147	-0.587053	-0.696577	-0.369734	1
